# Supplementary material for: Biogas digestate as a sustainable phytosterol source for biotechnological cascade valorization
Source: Microb Biotechnol. 2022 Nov 22;16(2):337–49. doi: 10.1111/1751-7915.14174 (PMC9871531; doi:10.1111/1751-7915.14174)
Supplement: Supplementary file 1 — Appendix S1: [file MBT2-16-337-s001.zip]

Archive with 3 entries (3 files):
- mbt214174-sup-0001-Supplemental_figures.pdf
- mbt214174-sup-0002-Table_ST1.xlsx
- mbt214174-sup-0003-Table_ST2.xlsx
