# Supplementary material for: Biogas digestate as a sustainable phytosterol source for biotechnological cascade valorization
Source: Microb Biotechnol. 2022 Nov 22;16(2):337–49. doi: 10.1111/1751-7915.14174 (PMC9871531; doi:10.1111/1751-7915.14174)
Supplement: Supplementary file 1 — Appendix S1: [file MBT2-16-337-s001.zip › mbt214174-sup-0002-Table_ST1.xlsx]

## Sheet: Sheet1
Biogas plant	Biogas plant type	Sampling date	Samples collected					Anaerobic batch cultures
			Substrate	Active sludge	Whole digestate	Solid digestate	Liquid digestate
1	Agricultural, mesophilic, wet fermentation	November 07, 2019	Yes	Yes	---	Yes	Yes	Yes
1	Agricultural, mesophilic, wet fermentation	January 08, 2020	---	Yes	---	Yes	Yes	---
1	Agricultural, mesophilic, wet fermentation	May 27, 2020	Yes	Yes	---	Yes	Yes	Yes
1	Agricultural, mesophilic, wet fermentation	January 13, 2021	Yes	Yes	---	Yes	Yes	Yes
1	Agricultural, mesophilic, wet fermentation	April 13, 2021	---	---	---	Yes	Yes	---
2	Agricultural, mesophilic, wet fermentation	November 07, 2019	Yes	---	Yes	---	---	---
3	Agricultural, mesophilic, wet fermentation	April 13, 2021	Yes	---	Yes	---	---	---
4	Municipal organic waste, mesophilic, dry fermentation	December 01, 2020	Yes	---	Yes	---	---	---
