# Supplementary material for: Biogas digestate as a sustainable phytosterol source for biotechnological cascade valorization
Source: Microb Biotechnol. 2022 Nov 22;16(2):337–49. doi: 10.1111/1751-7915.14174 (PMC9871531; doi:10.1111/1751-7915.14174)
Supplement: Supplementary file 1 — Appendix S1: [file MBT2-16-337-s001.zip › mbt214174-sup-0003-Table_ST2.xlsx]

## Sheet: Sheet1
Biogas plant	Sampling date	Sample	Extracted dw	Final extraction Volume	iS conc.	Peak area (PA)			PA normalized		Sterol conc. (mM)		Total extracted sterol (mg)		Sterol conc. (g/kg dw)
			(mg)	(ml)	(mM)	iS	sitosterol	cholesterol	sito/iS	chol/iS	sitosterol	cholesterol	sitosterol	cholesterol	sitosterol	cholesterol
1	Nov 07, 2019	Substrate	408.5	2	1	1150871	422764	0	0.367	0	0.435	0	0.36	0	0.882	0
1	Nov 07, 2019	Active sludge	391.8	2	1	1192242	492719	98777	0.413	0.083	0.491	0.072	0.408	0.055	1.04	0.142
1	Nov 07, 2019	Digestate liquid	393	2	1	696171	514964	107365	0.74	0.154	0.896	0.139	0.743	0.108	1.891	0.274
1	Nov 07, 2019	Digestate solid	390.6	2	1	1510009	301751	76573	0.2	0.051	0.227	0.041	0.188	0.032	0.482	0.082
2	Nov 07, 2019	Substrate	391.2	1	1.5	1277677	255673	0	0.2	0	0.341	0	0.283	0	0.723	0
2	Nov 07, 2019	Digestate	391.3	1	1.5	1618698	251348	103340	0.155	0.064	0.258	0.081	0.214	0.062	0.546	0.159
1	Jan 08, 2020	Active sludge	390.8	2	1	2140604	677090	124503	0.316	0.058	0.371	0.048	0.308	0.037	0.788	0.096
1	Jan 08, 2020	Digestate liquid	392	2	1	1598068	731453	147413	0.458	0.092	0.546	0.081	0.453	0.062	1.156	0.159
1	Jan 08, 2020	Digestate solid	403	2	1	1189431	146380	58261	0.123	0.049	0.132	0.04	0.109	0.031	0.271	0.076
1	May 27, 2020	Active sludge	393.1	2	1	1246449	713138	139182	0.572	0.112	0.688	0.099	0.571	0.076	1.452	0.195
1	May 27, 2020	Digestate liquid	393	2	1	1002217	611003	87129	0.61	0.087	0.735	0.076	0.609	0.058	1.551	0.149
1	May 27, 2020	Digestate solid	397.5	2	1	1318728	502314	77057	0.381	0.058	0.451	0.049	0.374	0.038	0.942	0.095
1	May 27, 2020	Substrate	392.2	2	1	959665	357442	0	0.372	0	0.441	0	0.366	0	0.932	0
4	Dec 01, 2020	Digestate	311.8	1	1.5	1385339	195117	57914	0.141	0.042	0.231	0.049	0.191	0.038	0.614	0.123
4	Dec 01, 2020	Substrate	292.4	1	1.5	1321978	136692	72848	0.103	0.055	0.161	0.068	0.134	0.053	0.458	0.181
1	Jan 13, 2021	Active sludge	309.2	1	1.5	1204024	631523	105920	0.525	0.088	0.944	0.115	0.391	0.044	1.266	0.144
1	Jan 13, 2021	Digestate liquid	390.9	1	1.5	1605365	1172725	218937	0.731	0.136	1.327	0.183	0.55	0.071	1.407	0.181
1	Jan 13, 2021	Digestate solid	272.6	1	1.5	1444947	316352	57346	0.219	0.04	0.376	0.046	0.156	0.018	0.572	0.066
1	Jan 13, 2021	Substrate	334.6	1	1.5	1694462	474726	42504	0.28	0.025	0.49	0.026	0.203	0.01	0.607	0.03
1	April 13, 2021	Digestate liquid	272.8	1	1.5	1586990	706543	137203	0.445	0.086	0.796	0.113	0.33	0.044	1.211	0.16
1	April 13, 2021	Digestate solid	277.4	1	1.5	1352035	263615	64055	0.195	0.047	0.331	0.057	0.137	0.022	0.496	0.08
3	Arpil 13, 2021	Digestate	464.8	1	1.5	1271992	844633	171116	0.664	0.135	1.203	0.181	0.499	0.07	1.073	0.15
3	Arpil 13, 2021	Substrate	311.8	1	1.5	1469714	282378	0	0.192	0	0.326	0	0.271	0	0.868	0
dw = dry weight; iS = internal standard (cholestane); conc. = concentration
